# Supplementary material for: KS-Detect – Validation of Solar Thermal PCR for the Diagnosis of Kaposi’s Sarcoma Using Pseudo-Biopsy Samples
Source: PLoS One. 2016 Jan 22;11(1):e0147636. doi: 10.1371/journal.pone.0147636 (PMC4723253; doi:10.1371/journal.pone.0147636)
Supplement: S1 Dataset — (XLSX) [file pone.0147636.s001.xlsx]

## Sheet: Smartphone,LED
Mean Fluorescence - Smartphone, LED Array
Trial	KSHV+ Cell Concentration
	1	0.1	0.01	0	Water
1	14.364	10.695	5.74	5.468	1.883
2	11.663	6.818	6.578	5.016	1.652
3	12.642	12.403	11.153	7.449	2.261
4	17.715	10.679	9.403	8.262	1.606
5	23.161	10.857	11.814	10.479	1.829
6	38.163	19.582	16.128	13.189	4.398
7	26.986	12.938	14.26	10.952	3.311
8	32.575	16.358	24.971	12.271	4.2
9	13.641	10.376	10.326	8.927	4.237
10	30.087	14.579	9.326	7.467	3.504

## Sheet: Smartphone,Solar
Mean Fluorescence - Smartphone, Solar
Trial	KSHV+ Cell Concentration
	1	0.1	0.01	0	Water
1	29.274	24.159	15.044	15.484	1.714
2	21.793	21.293	21.62	24.115	1.76
3	28.805	21.233	16.957	17.481	2.786
4	26.231	22.313	28.868	20.39	1.253
5	28.536	22.38	20.427	14.292	2.859
6	35.115	33.709	27.906	25.581	2.679
7	34.412	28.185	25.115	18.912	2.396
8	16.148	14.329	14.343	13.071	1.99
9	21.867	25.683	22.962	22.183	1.433
10	28.826	24.533	20.533	15.681	1.556

## Sheet: Gel,LED
ImageJ Area - Gel Electrophoresis, LED Array
Trial	KSHV+ Cell Concentration
	1	0.1	0.01	0	Control (150 bp)
1	12460	9418.2	1777.96	128.435	2819.84
2	12322	2456.74	522.506	21.536	2899.43
3	8852.3	4242.98	3079.86	1374.89	1887.77
4	10666.8	2231.74	2160.45	173.192	2228.43
5	9367.76	5986.93	1013.3	118.778	1799.06
6	8918.95	6057.83	3377.69	116.364	3991.43
7	17713.6	1268.67	27.536	23.536	3493.89
8	11160.2	4320.35	91.95	31.536	4105.6
9	3499.61	657.335	118.192	122.778	3213.77
10	9322.66	10412.6	1850.67	56.95	4797.33

## Sheet: Gel,Solar
ImageJ Area - Gel Electrophoresis, Solar
Trial	KSHV+ Cell Concentration
	1	0.1	0.01	0	Control (150 bp)
1	9318.9	3340.52	196.849	14.536	1659.89
2	3595.25	705.234	1594.86	623.527	3761.67
3	8043.37	2155.26	58.314	8.121	2389.3
4	4290.64	716.77	1503.32	54.899	3284.01
5	5866.76	1452.08	90.607	45.95	3341.48
6	1745.01	1193.01	2395.84	461.92	3496.89
7	4220.79	895.062	163.607	86.021	3751.89
8	2814.05	695.234	443.163	215.506	3578.43
9	12893.8	3861.83	170.607	6.121	4183.15
10	7642.27	2126.35	90.192	26.121	5072.33
